# Supplementary material for: From random to predictive: a context-specific interaction framework improves selection of drug protein–protein interactions for unknown drug pathways
Source: Integr Biol (Camb). Author manuscript; Available in PMC 2026 Jun 15. (PMC13265242; doi:10.1093/intbio/zyac002)
Supplement: Supp_File_2 [file NIHMS2168077-supplement-Supp_File_2.xlsx]

## Sheet: delirium
	Gene	FeatureImportance
3	CXCL8	1.5747
7	DRD3	0.843885
9	GRIN3A	0.441383
6	DRD2	0.40012
4	CYP3A4	0.271658
13	SLC6A3	0.139674
8	GRIN2B	0.0886116
1	APOE	0.0241273
10	IL6	-0.0534778
11	IL6R	-0.0534778
14	TNF	-0.175619
5	CYP3A5	-0.274005
0	ABCG2	-0.299403
12	NR3C1	-0.48556
2	CALM3	-0.683011

## Sheet: edema
	Gene	FeatureImportance
18	EDN1	0.817168
2	ACE	0.657602
61	REN	0.657602
28	GHRH	0.641204
26	FSHR	0.641204
19	EDNRA	0.467193
33	MPO	0.407574
0	ABCC8	0.384608
56	NPPB	0.384608
17	DMD	0.317203
35	MYL4	0.317203
70	VEGFA	0.214792
62	ROCK1	0.214792
5	AGTR1	0.134929
12	CCR5	0.129692
15	CXCL8	0.129692
25	FPR1	0.129692
64	TEK	0.0763981
57	NRG1	0.0763981
23	FGF10	0.0763981
24	FGF7	0.0763981
4	ADRB2	0.0307126
27	GFAP	0.0227157
63	SLC25A13	0.0227157
8	APOE	0.0227157
42	NDUFAF4	0
43	NDUFAF5	0
54	NOS2	0
47	NDUFS2	0
48	NDUFS3	0
69	TRPV1	0
36	MYLK	0
41	NDUFAF3	0
30	HIF1A	0
20	EGLN1	0
59	PLAU	-0.0217945
58	PLAT	-0.0217945
68	TNFRSF1A	-0.0306936
6	ALB	-0.0489512
9	AVPR1A	-0.0628153
21	F2	-0.0628153
32	IL2	-0.0643948
67	TNF	-0.140793
49	NDUFS4	-0.143785
66	TMEM126B	-0.143785
51	NDUFV1	-0.143785
50	NDUFS6	-0.143785
52	NDUFV2	-0.143785
38	NDUFA11	-0.143785
46	NDUFS1	-0.143785
45	NDUFB9	-0.143785
44	NDUFB3	-0.143785
40	NDUFAF2	-0.143785
39	NDUFAF1	-0.143785
1	ACAD9	-0.143785
37	NDUFA1	-0.143785
53	NFKB1	-0.222634
55	NOS3	-0.236767
31	IL1B	-0.276421
14	CXCL2	-0.284124
13	CTLA4	-0.288094
29	GSTP1	-0.288094
22	F2R	-0.307364
60	PTGS2	-0.318608
65	TH	-0.368004
16	CYP11B2	-0.492631
34	MYD88	-0.494935
7	ALOX5	-0.499054
11	CAV1	-0.700763
10	C5	-0.826607
3	ADA	-0.915307

## Sheet: gastric_ulcer
	Gene	FeatureImportance
53	TP53	0.548415
3	BCL2	0.51162
52	TNF	0.510885
32	LTA	0.510885
16	EGFR	0.409453
42	PLAT	0.391752
15	EGF	0.356981
11	CYP2C8	0.355408
13	CYP2D6	0.278798
12	CYP2C9	0.259784
36	NRG1	0.236813
40	PDGFRA	0.236813
41	PDGFRB	0.236813
44	PTGS1	0.217697
19	FGFR2	0.206051
17	FGF2	0.206051
18	FGFR1	0.206051
39	PDGFA	0.206051
24	HGF	0.206051
22	GAST	0.138902
38	OXTR	0.138902
37	OXT	0.138902
14	EDN1	0.138902
7	CCK	0.138902
29	IL2	0.127083
45	PTGS2	0.1227
23	GHRL	0.0104474
47	SERPINB2	0
48	SERPINE1	0
9	CXCL8	-0.040028
50	SST	-0.040028
27	HRH3	-0.040028
10	CYP2C19	-0.0436708
5	BDKRB2	-0.0482903
4	BDKRB1	-0.0482903
31	KLK1	-0.0582338
0	ADM	-0.0644424
28	IAPP	-0.0644424
1	ADRB3	-0.0644424
8	CCL2	-0.078426
35	MMP9	-0.0984669
34	MMP1	-0.0984669
6	CALR	-0.118602
43	PLAU	-0.119868
25	HIF1A	-0.131837
46	SDC1	-0.172951
54	VEGFA	-0.175964
21	FN1	-0.181216
26	HLA-DRB1	-0.196588
20	FLT1	-0.221901
33	MET	-0.243548
49	SOS1	-0.252739
30	KDR	-0.519613
51	TEK	-0.671751
2	ANGPT1	-0.671751

## Sheet: hyperlipidemia
	Gene	FeatureImportance
96	SHC1	0.862496
39	CYP2C9	0.673382
35	CRABP2	0.663573
99	SLCO1B1	0.59982
42	CYP3A5	0.576189
69	LDLR	0.566092
8	AGTR1	0.517415
37	CYP2C19	0.507397
54	GH1	0.465823
44	ESR2	0.389926
49	FABP2	0.338697
6	ADRB3	0.298151
36	CYP19A1	0.27456
79	NPHS1	0.240084
43	ESR1	0.232553
4	ADRB1	0.201536
98	SLC25A13	0.191832
31	CDCP1	0.191832
59	HP	0.191832
12	ALB	0.191832
3	ADM	0.153415
88	PTH	0.153415
51	FSHR	0.138371
97	SLC10A1	0.101976
48	F7	0.0873204
19	APOC2	0.0459461
16	APOA4	0.0459461
20	APOC3	0.0459461
15	APOA2	0.0459461
14	APOA1	0.0459461
9	AGTR2	0.031861
25	CCR2	0.031861
52	GAL	0.031861
22	C3	0.031861
81	NPY	0.031861
24	CCL5	0.031861
27	CCR7	0.031861
26	CCR5	0.031861
33	CNR1	0.031861
70	LDLRAP1	0.0200657
17	APOB	0.0200657
5	ADRB2	0.0200657
72	LRP2	0.0200657
10	AKR1B1	0
84	PPARA	0
21	APOE	-0.00230589
18	APOC1	-0.00230589
74	MC4R	-0.0150444
105	TRH	-0.0226977
106	VCAM1	-0.0232728
75	MMP14	-0.0381363
2	ACE	-0.0381363
90	REN	-0.0381363
58	HNF4A	-0.068191
108	VLDLR	-0.068191
64	INSR	-0.072057
30	CD59	-0.0752816
55	GPIHBP1	-0.0759083
71	LPL	-0.0759083
60	HSD11B1	-0.0919554
102	TGFB1	-0.0952806
45	F11R	-0.0952806
85	PPARD	-0.0962325
83	PON1	-0.103101
68	KLRK1	-0.110261
91	RXRG	-0.111493
34	CPT1A	-0.117456
0	ABCA1	-0.117456
94	SDC2	-0.118229
93	SDC1	-0.118229
61	HSPG2	-0.118229
13	ALOX5	-0.123586
100	SMPD1	-0.129423
107	VEGFA	-0.132591
76	MTHFR	-0.153748
78	NOS3	-0.164918
38	CYP2C8	-0.164984
63	INS	-0.167448
32	CFTR	-0.168685
95	SEL1L	-0.168685
62	IL2RB	-0.169795
46	F2	-0.175461
104	TNFRSF1A	-0.178984
82	PLG	-0.188321
41	CYP3A4	-0.191306
77	NDUFA2	-0.192293
47	F5	-0.192293
101	TFG	-0.192293
11	AKT2	-0.202146
56	HELZ2	-0.20732
28	CD14	-0.208944
29	CD36	-0.208944
40	CYP2D6	-0.235392
73	LTA	-0.236849
80	NPPB	-0.249457
65	IRS1	-0.255151
66	ITGB3	-0.2777
92	SAA1	-0.325617
86	PPARG	-0.360385
7	AGT	-0.363754
103	TNF	-0.364267
89	PTPRA	-0.377341
1	ABCB1	-0.453727
57	HMGCR	-0.532259
67	KL	-0.553527
23	CAV1	-0.657774
53	GCG	-0.786477
50	FN1	-0.807684
87	PTGS1	-0.953288

## Sheet: hypertension
	Gene	FeatureImportance
121	CYP2E1	1.11815
134	DRD3	0.90994
363	SLC22A5	0.885727
246	MAOA	0.755089
366	SLC6A2	0.733505
225	JAK2	0.717434
367	SLC6A3	0.679341
180	GNA12	0.649053
155	FABP2	0.646514
336	RHOA	0.626442
123	CYP3A5	0.598897
22	ADRB3	0.577894
18	ADRA2B	0.556516
149	ESR1	0.530391
126	CYSLTR2	0.529609
299	PLAT	0.528193
360	SLC22A2	0.501066
114	CYP2A6	0.499177
47	APOE	0.484623
203	HTR2A	0.481592
48	APP	0.465791
297	PGR	0.448044
191	GSTT1	0.440726
189	GSTM1	0.440726
377	SOD1	0.440726
344	SAA1	0.434987
128	DDC	0.430045
317	PTGS1	0.414832
146	EPHB2	0.40997
394	TEK	0.407924
83	CCR7	0.400024
77	CCL5	0.400024
318	PTGS2	0.389922
147	EPOR	0.379719
278	NR3C1	0.379684
283	OPRM1	0.371464
399	THBD	0.365958
142	EGFR	0.358088
315	PTGFR	0.345263
106	CXCR6	0.342825
6	ACKR3	0.342825
354	SH2B1	0.334803
87	CHRM3	0.332724
365	SLC2A1	0.321744
322	PTK2B	0.296162
337	ROCK1	0.296162
338	ROCK2	0.296162
387	SUCNR1	0.294614
67	CALR	0.294458
242	LRP1	0.294458
353	SERPINE1	0.294458
393	TAP1	0.294458
2	ABCC4	0.284203
66	CALM3	0.277575
185	GP1BB	0.273976
112	CYP1A2	0.270334
411	UTS2R	0.26822
285	OXTR	0.26822
392	TACR3	0.26822
52	AVP	0.258501
274	NPY	0.247852
25	AGTR2	0.241263
141	EGF	0.239703
182	GNAI2	0.23935
172	GABBR1	0.237806
375	SMAD2	0.235342
376	SMAD3	0.235342
397	TGFBR2	0.235342
395	TGFB1	0.235342
396	TGFBR1	0.235342
300	PLG	0.234168
122	CYP3A4	0.232912
301	POMC	0.226324
236	LDLR	0.220344
292	PDGFA	0.217846
350	SELP	0.205536
91	CRHR1	0.20408
187	GPR83	0.20408
206	IAPP	0.20408
238	LHB	0.20408
3	ABCG2	0.20309
204	HTR2B	0.198679
192	HGF	0.18095
117	CYP2C19	0.175478
267	NISCH	0.172545
202	HTR1B	0.169836
244	LTA	0.167854
135	EDN1	0.165929
409	UTS2	0.165929
138	EDNRA	0.155779
14	ADRA1A	0.155779
248	MAPK3	0.154794
140	EFNA1	0.154794
247	MAPK1	0.154794
364	SLC22A6	0.154731
160	FGF2	0.137262
164	FGFR3	0.137262
62	CACNA2D1	0.132717
369	SLC6A9	0.129635
27	AGXT2	0.129635
26	AGXT	0.129635
84	CD47	0.128618
296	PECAM1	0.128618
408	TTR	0.12728
221	ITGA2	0.12728
400	TIAM1	0.12728
288	PALB2	0.12728
154	F7	0.12728
271	NPHS1	0.12728
310	PPP3CA	0.125873
181	GNA14	0.122971
380	SRC	0.113547
7	ADA	0.110234
320	PTHLH	0.109244
167	FMO3	0.107718
130	DNM2	0.0873718
70	CASR	0.0863936
10	ADM	0.0856473
319	PTH	0.0856473
416	VIP	0.0856473
64	CALCA	0.0856473
197	HLA-DRB1	0.0849295
386	STAT5B	0.080205
385	STAT5A	0.080205
109	CYP17A1	0.0790477
68	CARTPT	0.0750285
328	RAF1	0.0698648
384	STAT3	0.0672251
356	SLC16A1	0.0659358
260	MPO	0.0636907
127	DBH	0.0578464
35	ANGPT1	0.0563661
214	IL5	0.0563181
94	CSF2	0.0563181
213	IL3	0.0563181
362	SLC22A4	0.0549684
51	ATM	0.0546807
239	LPAR1	0.051187
188	GRAP2	0.0448705
150	F2	0.0443198
216	INPPL1	0.042815
1	ABCC1	0.0413133
139	EDNRB	0.0394922
124	CYP4A11	0.0377344
277	NR0B1	0.0377344
268	NOS2	0.0377344
93	CRMP1	0.03739
82	CCR6	0.0361679
307	PPBP	0.0348158
383	STAT1	0.0333975
152	F2RL1	0.0327339
144	EPHA8	0.030853
196	HLA-DPB1	0.030853
101	CXCL8	0.030413
306	PPARGC1A	0.0261766
280	NTRK1	0.0261766
325	PXN	0.02604
358	SLC22A11	0.0242486
168	FN1	0.0204168
372	SLCO1A2	0.018916
227	KCND2	0.0152816
42	APOA1	0.0137857
335	RET	0.0135031
148	ERBB3	0.0135031
361	SLC22A3	0.0133951
352	SERPINC1	0.0108014
266	NGF	0.00852326
175	GCGR	0.000202883
302	PON1	0
131	DPP4	0
262	MTOR	0
309	PPIA	0
199	HPRT1	0
255	MME	0
398	TH	0
269	NOS3	0
287	PAH	0
316	PTGIS	0
145	EPHB1	0
405	TPH1	0
313	PTGER3	-0.00608937
104	CXCR3	-0.00608937
97	CXCL10	-0.00608937
237	LDLRAP1	-0.00697205
243	LRP2	-0.00697205
193	HGS	-0.00697205
245	M6PR	-0.00697205
54	AVPR2	-0.00697205
133	DRD2	-0.011746
357	SLC22A1	-0.0141264
75	CCL21	-0.0199596
200	HRH3	-0.0199596
275	NPY1R	-0.0199596
276	NPY2R	-0.0199596
76	CCL28	-0.0199596
80	CCR2	-0.0199596
186	GPER1	-0.0199596
88	CNR1	-0.0199596
381	SST	-0.0199596
99	CXCL13	-0.0199596
100	CXCL2	-0.0199596
40	APLN	-0.0199596
295	PDYN	-0.0199596
169	FPR1	-0.0199596
171	FSHR	-0.0265838
65	CALCRL	-0.0265838
0	ABCB1	-0.027911
312	PTGER1	-0.0286485
390	TACR1	-0.030549
401	TIMP2	-0.0307839
258	MMP2	-0.0307839
136	EDN2	-0.0425732
284	OXT	-0.043491
137	EDN3	-0.043491
419	XCL1	-0.043491
184	GNRH1	-0.043491
389	TAC3	-0.043491
232	KISS1	-0.043491
281	NTS	-0.043491
406	TRH	-0.043491
120	CYP2D6	-0.0435842
219	IRS1	-0.0446606
153	F5	-0.0478845
240	LPAR2	-0.0495223
286	P2RY2	-0.0527232
53	AVPR1A	-0.0527232
407	TRHR	-0.0527232
16	ADRA1D	-0.0527232
305	PPARG	-0.0553234
158	FGB	-0.0553799
157	FGA	-0.0553799
418	VWF	-0.0553799
223	ITGAV	-0.0569424
231	KDR	-0.0569424
382	SSTR4	-0.0574296
57	BDKRB2	-0.0661854
208	IGF1	-0.0666869
218	INSR	-0.0666869
209	IGF1R	-0.0666869
323	PTPN1	-0.0666869
217	INS	-0.0666869
12	ADORA2A	-0.0742229
331	RAP1A	-0.0777097
327	RAC1	-0.0824092
55	B2M	-0.0824092
413	VAV3	-0.0824092
412	VAV2	-0.0824092
222	ITGA2B	-0.0862329
166	FGG	-0.0862329
95	CSK	-0.0862329
39	APBB1IP	-0.0862329
332	RAP1B	-0.0862329
324	PTPN11	-0.0866274
165	FGFR4	-0.0891718
162	FGFR1	-0.0891718
5	ACE2	-0.0912797
314	PTGER4	-0.092788
340	RYR2	-0.0958102
86	CFH	-0.0958102
98	CXCL12	-0.0971548
79	CCR1	-0.0971548
105	CXCR4	-0.0971548
368	SLC6A4	-0.114421
250	MC2R	-0.117121
251	MC3R	-0.117121
329	RAMP1	-0.117121
46	APOC3	-0.117525
170	FRS2	-0.120025
233	KL	-0.120025
294	PDGFRB	-0.120025
159	FGF1	-0.120025
161	FGF5	-0.120025
234	KLB	-0.120025
163	FGFR2	-0.120025
151	F2R	-0.120359
330	RAMP2	-0.120564
311	PPP3R1	-0.120738
205	HTR4	-0.123879
111	CYP1A1	-0.136175
326	PYY	-0.140467
173	GAL	-0.140467
224	ITGB3	-0.143175
143	EPAS1	-0.153407
194	HIF1A	-0.153407
178	GJA1	-0.153407
272	NPPB	-0.153407
195	HIF3A	-0.153407
414	VCAM1	-0.153407
349	SELE	-0.153407
211	IL1B	-0.153835
32	ALOX15	-0.153835
212	IL1R1	-0.153835
69	CASP3	-0.153835
13	ADORA2B	-0.156879
403	TNF	-0.161086
264	MYLK	-0.163553
71	CAV1	-0.163553
265	NFATC3	-0.163553
28	AKT1	-0.163553
17	ADRA2A	-0.16893
19	ADRA2C	-0.16893
41	APLNR	-0.17005
201	HSP90AA1	-0.171883
220	IRS2	-0.176861
81	CCR5	-0.177236
410	UTS2B	-0.178776
388	TAC1	-0.178776
108	CYP11B2	-0.180911
259	MMP9	-0.184619
256	MMP1	-0.184619
176	GHRL	-0.18874
29	ALB	-0.191998
229	KCNMA1	-0.191998
72	CBR1	-0.196497
249	MAPK8	-0.197279
226	JUN	-0.197279
210	IGF2	-0.198887
270	NOV	-0.198887
207	IDE	-0.198887
78	CCNE1	-0.198887
289	PCSK1	-0.198887
254	MGST3	-0.199432
339	RPGRIP1L	-0.199546
31	ALMS1	-0.199546
402	TMEM67	-0.199546
73	CC2D2A	-0.199546
282	OPRD1	-0.201881
420	XDH	-0.203019
370	SLC8A1	-0.204966
156	FADS1	-0.204966
174	GCG	-0.204992
103	CXCR2	-0.208774
102	CXCR1	-0.208774
34	ALOX5AP	-0.215563
33	ALOX5	-0.215563
45	APOC1	-0.220247
96	CST3	-0.220247
198	HP	-0.222782
391	TACR2	-0.226661
125	CYSLTR1	-0.226661
63	CACNB2	-0.242848
61	CACNA1D	-0.242848
60	CACNA1C	-0.242848
118	CYP2C8	-0.245225
129	DMD	-0.246854
378	SPECC1L	-0.25624
107	CYP11A1	-0.259134
92	CRK	-0.264356
355	SHBG	-0.265326
230	KDM1A	-0.265326
49	AR	-0.265326
74	CCL2	-0.265326
345	SCARB2	-0.27437
177	GHSR	-0.287876
348	SCNN1G	-0.294026
347	SCNN1B	-0.294026
346	SCNN1A	-0.294026
38	AOC1	-0.294026
371	SLC9A1	-0.294026
50	ASIC1	-0.294026
374	SLCO3A1	-0.296868
341	S100A1	-0.304463
342	S100A12	-0.304463
241	LPL	-0.320064
115	CYP2B6	-0.322398
183	GNAS	-0.323452
113	CYP1B1	-0.326106
58	C1QB	-0.32894
21	ADRB2	-0.330101
44	APOB	-0.330101
8	ADCY5	-0.333272
9	ADCY9	-0.333272
290	PDE3A	-0.333272
404	TP53	-0.334869
20	ADRB1	-0.336076
273	NPS	-0.345594
379	SPTA1	-0.351557
333	RASGRP3	-0.351557
59	C3	-0.352775
308	PPFIA4	-0.360176
15	ADRA1B	-0.364654
119	CYP2C9	-0.364853
343	S100A4	-0.374133
263	MYL2	-0.374133
417	VTN	-0.380691
11	ADORA1	-0.380796
279	NR3C2	-0.387375
261	MTHFR	-0.390584
235	KNG1	-0.397869
253	MED13L	-0.40499
37	ANXA1	-0.408712
24	AGTR1	-0.415151
359	SLC22A12	-0.418961
257	MMP12	-0.422976
30	ALDH2	-0.422976
190	GSTP1	-0.422976
90	CPS1	-0.422976
56	BDKRB1	-0.445754
89	COMT	-0.455208
415	VEGFA	-0.492576
321	PTK2	-0.494733
351	SERPINA6	-0.49855
298	PIK3R1	-0.52992
36	ANPEP	-0.533928
293	PDGFB	-0.537362
252	MC4R	-0.541972
303	POR	-0.547397
23	AGT	-0.552325
215	IL6	-0.56833
179	GLP1R	-0.573472
132	DRD1	-0.643313
291	PDE5A	-0.699746
304	PPARD	-0.703966
373	SLCO1B1	-0.707864
110	CYP19A1	-0.71837
85	CES1	-0.752217
4	ACE	-0.786145
228	KCNH2	-0.805223
116	CYP2C18	-0.899979
43	APOA4	-0.92649
334	REN	-0.980663

## Sheet: myocardial_infarction
	Gene	FeatureImportance
229	PTGS1	1.19502
5	ACE	1.16222
236	REN	1.16222
34	AR	1.10479
100	ESR1	0.880444
78	CYP17A1	0.873707
256	SLC6A4	0.72864
271	TGFBR2	0.706531
270	TGFBR1	0.706531
1	ABCB1	0.695754
230	PTGS2	0.677877
226	PPARG	0.656038
202	OPRK1	0.603433
30	APOB	0.548049
195	NR3C1	0.539252
111	FCGR3A	0.522926
112	FCGR3B	0.522926
277	TP53	0.51932
276	TNFRSF1A	0.497205
143	HTR2A	0.48855
13	ADRB1	0.46296
65	CHRM2	0.453454
79	CYP1A1	0.449722
37	ATP5J	0.406217
244	SEC24D	0.406217
248	SERPINA1	0.406217
130	HADH	0.406217
109	F8	0.406217
215	PIK3C2A	0.404493
237	RIPK1	0.399737
29	APOA4	0.384588
166	KLK1	0.374636
7	ACHE	0.35576
48	CACNA1C	0.342326
81	CYP2B6	0.334759
249	SERPINB2	0.331496
172	LRP1	0.331496
49	CALR	0.331496
82	CYP2C19	0.327617
52	CCL2	0.327528
129	GSTP1	0.319028
168	KRT16	0.303605
88	CYP4A11	0.290909
77	CYP11B2	0.287526
259	SMAD3	0.283972
269	TGFB1	0.283972
258	SMAD2	0.283972
222	PLAU	0.282449
141	HRG	0.282449
223	PLAUR	0.282449
250	SERPINC1	0.282269
73	CXCL6	0.266417
67	CREB1	0.260748
33	APOE	0.251551
147	IGF1R	0.249302
70	CTSD	0.249302
148	IGF2	0.249302
93	E2F1	0.249302
146	IGF1	0.249302
208	PCSK2	0.249302
207	PCSK1	0.249302
265	TBXA2R	0.234427
85	CYP2D6	0.232188
190	NOS3	0.227624
104	F2R	0.225468
16	AGT	0.216328
80	CYP1A2	0.202673
8	ADM	0.188963
17	AGTR1	0.176674
200	NTRK2	0.175542
2	ABCC6	0.171009
68	CSF2	0.162929
27	APOA1	0.158586
15	ADRB3	0.152484
0	ABCA1	0.148493
3	ABCC9	0.148493
257	SLCO1B1	0.147723
217	PIK3CB	0.146439
184	MTHFR	0.142349
287	VEGFA	0.124822
281	UGT1A1	0.11902
227	PTGER2	0.117773
238	RLN2	0.117773
123	GHRH	0.117773
209	PDCD1	0.114551
206	PAK3	0.114551
131	HBEGF	0.114551
134	HLA-DQA1	0.114551
135	HLA-DQB1	0.114551
233	PTPRA	0.114551
216	PIK3CA	0.114551
136	HLA-DRB1	0.114551
60	CD28	0.114551
137	HLA-E	0.114551
35	ARHGEF7	0.114551
255	SIRPA	0.114551
254	SH2D2A	0.114551
165	KDR	0.114551
113	FES	0.114551
178	MET	0.114551
116	FGF2	0.114551
214	PECAM1	0.114551
197	NRG1	0.114551
198	NRP1	0.114551
199	NTN1	0.114551
213	PDGFA	0.114551
117	FGFR3	0.114551
132	HGF	0.114096
273	TIMP2	0.111144
175	LTA4H	0.111144
180	MMP14	0.111144
181	MMP2	0.111144
115	FGB	0.0932519
291	VWF	0.0932519
186	NDUFA2	0.0905891
95	EDN2	0.0808178
282	UTS2	0.0808178
4	ABCG2	0.0788655
167	KNG1	0.0772308
41	BDKRB2	0.0772308
122	GH1	0.0706532
61	CD36	0.0694807
59	CD14	0.0694807
274	TLR4	0.0694807
66	CNR1	0.0669767
71	CXCL10	0.0669767
18	AGTR2	0.0669767
264	TAS2R50	0.0669767
56	CCR2	0.0669767
76	CXCR5	0.0669767
9	ADORA1	0.0669767
44	C3	0.0669767
58	CCR5	0.0669767
54	CCL5	0.0669767
55	CCR1	0.0669767
127	GRM8	0.0669767
20	AHSG	0.0596388
252	SERPING1	0.0596388
128	GSN	0.0596388
164	KCNMA1	0.0596388
121	GFAP	0.0596388
63	CDCP1	0.0596388
174	LTA	0.0555676
25	ALOX5AP	0.0495966
24	ALOX5	0.0495966
23	ALOX15	0.0495966
196	NR3C2	0.0432141
189	NOS2	0.0419558
275	TNF	0.0362594
94	EDN1	0.0339539
43	BRAF	0.0327857
220	PLA2G2A	0.0293378
156	INSR	0.0128615
155	INS	0.0128615
97	EDNRB	0.00483934
38	AVPR1A	0.00483934
125	GHSR	0.00483934
283	UTS2R	0.00483934
11	ADRA1D	0.00483934
205	P2RY2	0.00483934
105	F2RL1	0.00483934
290	VTN	0.00224092
191	NPPB	0
285	VCAM1	0
192	NPR1	0
245	SELE	0
39	BCL2	0
22	ALDH2	0
247	SELPLG	0
98	EGLN3	0
194	NR1I2	0
219	PIK3CG	0
110	FABP2	0
272	THBD	0
126	GJA1	0
133	HIF1A	0
101	ESR2	0
99	EPAS1	0
6	ACE2	0
173	LRRK2	-0.000455387
224	PLG	-0.0062833
221	PLAT	-0.0062833
83	CYP2C8	-0.0103038
251	SERPINE1	-0.0235402
10	ADORA3	-0.0250971
12	ADRA2B	-0.0268683
107	F5	-0.0273451
64	CFH	-0.0278918
36	ATM	-0.0278918
177	MAPK3	-0.0282047
176	MAPK1	-0.0282047
218	PIK3CD	-0.0291027
50	CASR	-0.0407034
40	BDKRB1	-0.0407034
96	EDNRA	-0.0420245
151	IL4	-0.043898
253	SH2B1	-0.043898
144	IFNA2	-0.043898
260	SOCS1	-0.043898
241	SCN5A	-0.0465361
139	HP	-0.0465361
69	CST3	-0.0465361
157	IRS1	-0.061354
185	MYD88	-0.0675577
42	BGN	-0.0997559
243	SDC4	-0.0997559
286	VCAN	-0.0997559
242	SDC1	-0.0997559
90	DCN	-0.0997559
92	DMD	-0.100885
118	FGG	-0.105896
114	FGA	-0.105896
159	ITGA2B	-0.105896
266	TEK	-0.111594
26	ANGPT1	-0.11205
193	NPY	-0.115678
72	CXCL12	-0.120232
74	CXCL8	-0.120232
204	P2RY12	-0.120232
268	TFPI	-0.12164
140	HPSE	-0.12164
246	SELP	-0.12164
152	IL6	-0.123791
153	IL6R	-0.123791
119	FN1	-0.133787
239	S100A1	-0.134417
240	S100B	-0.134417
158	ITGA2	-0.139501
75	CXCR4	-0.140523
53	CCL21	-0.140523
234	RAF1	-0.142756
161	ITGB3	-0.165426
188	NFKBIA	-0.166949
279	TXN	-0.166949
280	TXN2	-0.166949
187	NFKB1	-0.166949
225	PON1	-0.179577
84	CYP2C9	-0.181665
91	DES	-0.184922
21	AKT1	-0.188023
51	CAV1	-0.188023
289	VLDLR	-0.191267
89	DAB2	-0.195798
284	VAMP8	-0.195798
170	LDLRAP1	-0.195798
267	TF	-0.195798
14	ADRB2	-0.195798
149	IGF2R	-0.195798
235	RAMP1	-0.201432
124	GHRL	-0.207915
86	CYP3A4	-0.213742
201	OPRD1	-0.23867
171	LPL	-0.239478
87	CYP3A5	-0.243617
179	MMP1	-0.247419
182	MMP9	-0.247419
160	ITGAV	-0.258678
142	HTR1D	-0.260363
19	AGXT	-0.274074
150	IL12B	-0.274557
162	JAK2	-0.276686
232	PTPN11	-0.276686
31	APOC1	-0.279595
288	VKORC1	-0.2799
231	PTK2	-0.280433
211	PDE4D	-0.288733
46	C8A	-0.289709
47	C8B	-0.289709
154	IL6ST	-0.291481
263	STAT3	-0.291481
138	HMGCR	-0.306841
103	F2	-0.335732
228	PTGIS	-0.352496
28	APOA2	-0.367126
32	APOC3	-0.367126
62	CD59	-0.375156
106	F3	-0.375543
120	GCG	-0.382722
262	SOX2	-0.39109
183	MPO	-0.419253
57	CCR3	-0.426863
169	LDLR	-0.4451
203	P2RY11	-0.458701
45	C7	-0.480977
145	IFNG	-0.485535
102	F10	-0.493477
261	SOS1	-0.51155
108	F7	-0.515045
210	PDE3A	-0.602357
278	TSPO	-0.634119
212	PDE5A	-0.645407
163	KCNH2	-0.910751

## Sheet: myopathy
	Gene	FeatureImportance
176	SLC12A3	0.680464
55	CYP2C8	0.679238
90	GSN	0.672001
195	TK1	0.585504
59	CYP3A4	0.57655
125	LDB3	0.463457
60	CYP3A5	0.422505
57	CYP2D6	0.420461
211	UBB	0.370488
32	CA2	0.350091
53	CYP1A2	0.250859
141	NCAM1	0.201928
15	AGFG1	0.201928
188	SPTBN4	0.201928
186	SPTB	0.201928
185	SPTAN1	0.201928
205	TRAPPC11	0.191018
19	ALB	0.191018
146	OBSL1	0.191018
40	CHKB	0.191018
172	SCN5A	0.191018
54	CYP2B6	0.163668
56	CYP2C9	0.159012
45	CST3	0.152781
50	CXCR3	0.147496
49	CXCL9	0.147496
47	CXCL10	0.147496
48	CXCL11	0.147496
39	CFH	0.135003
52	CYP1A1	0.119395
22	APOB	0.0874042
14	ADRB2	0.0874042
164	RASGRP1	0.0874042
187	SPTBN2	0.0785281
12	ACTN2	0.0659104
80	FN1	0.049047
64	DMD	0.0427862
207	TTN	0.0427862
1	ABCB1	0.0368763
96	HLA-DRB1	0
95	HLA-DQB1	0
156	PRKCD	0
122	KCNQ3	0
121	KCNQ2	0
120	KCNJ11	0
97	HLA-DRB3	0
0	ABCA1	0
175	SH2B3	0
11	ACTG1	0
2	ABCB11	0
219	WIPF1	0
20	ALOX15	0
35	CALR	0
10	ABCC9	0
217	WAS	0
29	BCL2	0
28	B2M	0
204	TPMT	0
13	ADRA1D	0
213	VCP	0
94	HGF	-0.00517193
70	EGF	-0.00517193
142	NEFL	-0.00517193
26	ARTN	-0.00517193
78	FGFR4	-0.00517193
165	RET	-0.00517193
72	ERBB2	-0.00517193
82	GDNF	-0.00517193
84	GFRA1	-0.00517193
71	EGFR	-0.00517193
38	CES1	-0.00663067
212	UGT2B7	-0.00663067
179	SLC46A1	-0.00887617
67	DYNC1I1	-0.00887617
61	DCTN4	-0.00887617
192	TFG	-0.00887617
113	IL2	-0.0118812
119	JAK2	-0.0118812
17	AKR1B1	-0.0177711
16	AGK	-0.0177711
31	BRAF	-0.0177711
110	IL17RD	-0.0177711
153	PPARD	-0.0177711
161	PTK2B	-0.0222742
214	VEGFA	-0.0222742
79	FMO3	-0.0222742
123	KHDRBS1	-0.0222742
124	KRAS	-0.0229431
137	MYD88	-0.0243048
24	APP	-0.0244018
77	FCGR2C	-0.0257471
108	IGHG1	-0.0257471
183	SMAD3	-0.0333082
193	TGFB1	-0.0333082
85	GHR	-0.0368079
126	LIFR	-0.0368079
115	IL6ST	-0.0368079
190	STAT6	-0.0368079
41	CLCF1	-0.0368079
102	IFNA13	-0.0368079
42	CNTF	-0.0368079
112	IL1B	-0.0381114
111	IL1A	-0.0381114
92	GSTT1	-0.0381114
91	GSTM1	-0.0381114
222	YARS2	-0.039484
43	COMT	-0.039484
158	PRNP	-0.0404442
86	GJC2	-0.0421108
174	SETX	-0.0421108
173	SERPING1	-0.0421108
184	SPAST	-0.0421108
168	SACS	-0.0421108
145	NLRC4	-0.0421108
196	TLN2	-0.0421108
216	VWF	-0.0426464
76	ERLIN2	-0.0426464
68	EDN1	-0.043865
69	EDNRB	-0.043865
148	PARP2	-0.0458897
147	PARP1	-0.0458897
62	DDB2	-0.0458897
73	ERCC2	-0.0458897
46	CUL4B	-0.0458897
75	ERCC4	-0.0458897
74	ERCC3	-0.0458897
220	XPA	-0.0458897
221	XPC	-0.0458897
93	GTF2H1	-0.0458897
9	ABCC8	-0.0468592
206	TSPO	-0.0477804
58	CYP2E1	-0.0477804
23	APOE	-0.04892
51	CYP19A1	-0.0510034
130	MED25	-0.0534899
131	MED9	-0.0534899
88	GNAS	-0.0536085
89	GPR15	-0.0536085
66	DPYD	-0.0553096
209	TYMP	-0.0553096
180	SLC5A7	-0.0568865
8	ABCC6	-0.0584284
189	SQSTM1	-0.0586705
109	IKBKG	-0.0586705
144	NFKB2	-0.0586705
151	PIK3CG	-0.0591015
152	PIK3R5	-0.0591015
129	MAPK1	-0.0604175
200	TNFRSF1A	-0.0624775
199	TNF	-0.0624775
127	LTA	-0.0624775
36	CAV1	-0.0624775
182	SLCO3A1	-0.0624846
210	TYMS	-0.0641858
150	PIK3CA	-0.0642734
118	ITGB3	-0.0649206
4	ABCC2	-0.0673046
159	PTGS1	-0.0689681
105	IGF1	-0.0701223
106	IGF1R	-0.0701223
107	IGF2	-0.0701223
30	BIN1	-0.0720106
21	AMPH	-0.0720106
166	RYR1	-0.0771215
3	ABCC1	-0.0895788
34	CACNA1S	-0.0922171
201	TNNC1	-0.0922171
135	MYBPC1	-0.0922171
215	VIM	-0.0922171
140	MYL2	-0.0922171
136	MYBPC3	-0.0922171
63	DES	-0.0922171
191	TCAP	-0.0922171
138	MYH3	-0.0922171
139	MYH6	-0.0922171
157	PRKCZ	-0.0924097
87	GNA11	-0.0974735
197	TLR3	-0.0975768
198	TLR4	-0.0975768
103	IFNG	-0.0992854
104	IFNGR2	-0.0992854
134	MTHFR	-0.101388
116	INS	-0.10163
117	INSR	-0.10163
37	CD28	-0.101748
114	IL3	-0.104457
44	CSF2	-0.104457
133	MMP9	-0.105588
132	MMP2	-0.105588
194	TGFBR2	-0.106176
7	ABCC5	-0.107107
149	PDE4D	-0.116086
98	HMGCR	-0.118064
5	ABCC3	-0.122614
83	GFAP	-0.127143
203	TP53	-0.12807
99	HRAS	-0.132237
162	PYGM	-0.136017
143	NFATC1	-0.136017
170	SCN2A	-0.138239
33	CACNA1G	-0.138239
101	ICOS	-0.16097
155	PRKCA	-0.168249
169	SAR1B	-0.177125
163	RAF1	-0.177694
100	HTR7	-0.178385
65	DNM2	-0.186534
6	ABCC4	-0.201475
18	AKT1	-0.217393
178	SLC22A8	-0.229623
154	PPARG	-0.256292
177	SLC22A5	-0.263205
218	WASL	-0.273938
81	GABRD	-0.336033
181	SLCO1B1	-0.385196
128	MAOA	-0.38976
202	TOMM40	-0.406231
160	PTGS2	-0.459416
167	RYR2	-0.494937
171	SCN4A	-0.55777
27	ATM	-0.579108
25	AR	-0.639455
208	TTR	-0.882461

## Sheet: pancreatitis
	Gene	FeatureImportance
1	ABCC2	1.38125
51	CYP1A1	1.04124
168	UGT1A7	0.9621
147	SLCO1B3	0.776887
26	CCL2	0.694692
2	ACE	0.67005
137	REN	0.67005
164	TP53	0.577814
132	PTGS2	0.577814
90	HTR2A	0.507469
113	NFKBIA	0.503557
78	GSTM1	0.453196
133	PTHLH	0.443133
0	ABCB1	0.417416
128	PRSS2	0.415941
138	RNASE1	0.415941
158	TBXAS1	0.413446
13	APOE	0.391002
101	KRT8	0.390495
145	SERPINE1	0.390495
103	LTA	0.372083
134	PTPN22	0.357907
85	HLA-DQB1	0.357907
84	HLA-DQA2	0.357907
83	HLA-DQA1	0.357907
82	HLA-DPB1	0.357907
86	HLA-DRB1	0.357907
45	CXCL8	0.319319
105	MET	0.31393
35	CFB	0.302701
7	AGT	0.278474
130	PSPN	0.257016
6	ADRB2	0.25638
52	CYP1B1	0.235554
17	BDKRB2	0.232596
15	ATM	0.225399
100	KRAS	0.224982
159	TF	0.214177
11	AP2S1	0.214177
170	VEGFA	0.202297
50	CYP17A1	0.194897
87	HLA-E	0.191515
131	PTGDR	0.190686
69	GAL	0.172997
70	GALR2	0.172997
71	GALR3	0.172997
165	TRPV1	0.172014
20	CA2	0.152215
122	PLAUR	0.131603
57	EGFR	0.125865
44	CXCL6	0.120405
76	GNAI2	0.120405
34	CD4	0.09979
136	RELA	0.0982612
114	NOD2	0.0901116
67	FGFR2	0.0901116
66	FGFR1	0.0901116
24	CCK	0.0863202
81	HGF	0.0751336
62	FGA	0.0662397
63	FGB	0.0662397
68	FGG	0.0662397
56	EGF	0.0658672
104	MAPK3	0.0619183
146	SLC25A13	0.0533985
110	NCOA3	0.0533985
39	CTSL	0.0533985
25	CCKBR	0.0522841
117	P2RY6	0.0522841
156	TACR2	0.0522841
116	NTSR1	0.0522841
157	TACR3	0.0522841
60	F2RL1	0.0522841
107	MPO	0.0518452
115	NTS	0.0505243
72	GAST	0.0505243
160	TLR3	0.0463496
162	TLR6	0.0463496
161	TLR4	0.0463496
109	MYD88	0.0463496
32	CD14	0.0463496
54	EDN1	0.045355
166	TSC22D1	0.0441854
121	PLAG1	0.0441854
88	HP	0.0441854
99	KLK3	0.0441854
118	PDGFA	0.0182279
120	PLA2G2A	0.0158222
141	SCT	0.0120269
94	IL1RN	0
102	LPL	0
77	GPIHBP1	0
123	PON1	0
36	CFTR	0
93	IL1B	0
92	IL1A	0
108	MTHFR	0
79	GSTP1	-0.00355634
140	S100A4	-0.0039627
155	TACR1	-0.00435111
21	CALCA	-0.0324271
29	CCL5	-0.0344293
30	CCR1	-0.0344293
37	CNR1	-0.0344293
126	PPY	-0.0344293
38	CNR2	-0.0344293
151	SST	-0.0344293
106	MGST1	-0.041238
3	ACTB	-0.0482842
16	B3GAT1	-0.0599974
18	BGN	-0.0599974
142	SDC1	-0.0599974
12	APOC2	-0.063259
139	S100A12	-0.0820814
153	SYT1	-0.0842896
91	IFNG	-0.0857319
27	CCL20	-0.0944199
47	CXCR2	-0.0944199
28	CCL28	-0.0944199
31	CCR6	-0.0944199
40	CXCL1	-0.0944199
41	CXCL10	-0.0944199
49	CXCR4	-0.0944199
48	CXCR3	-0.0944199
42	CXCL12	-0.0944199
43	CXCL5	-0.0944199
46	CXCR1	-0.0944199
149	SOD1	-0.100706
135	RAC1	-0.108282
111	NDUFA2	-0.119661
144	SERPINA1	-0.119661
61	F5	-0.119661
10	AMY2A	-0.140951
58	ERBB2	-0.148685
5	ADM	-0.149145
4	ADCYAP1	-0.149145
75	GIP	-0.149145
154	TAC1	-0.167283
19	BRAF	-0.205175
148	SNAP25	-0.21054
163	TNF	-0.214402
119	PDGFB	-0.220569
124	PPARG	-0.232315
112	NFATC1	-0.232809
143	SELE	-0.23292
169	VCAM1	-0.23292
14	ARTN	-0.238797
65	FGF5	-0.238797
59	ERBB3	-0.238797
64	FGF1	-0.238797
98	KLK1	-0.258892
127	PRSS1	-0.258892
95	IL2RA	-0.271835
33	CD38	-0.279879
97	INS	-0.290875
96	IL2RB	-0.312768
167	TXN	-0.315185
125	PPP3CA	-0.315617
53	CYP2E1	-0.326243
22	CASR	-0.33895
152	STX1A	-0.340669
89	HRAS	-0.343871
8	ALB	-0.344529
23	CAV1	-0.353112
129	PRSS3	-0.355933
9	ALDH2	-0.410668
55	EDNRA	-0.510009
80	GSTT1	-0.557458
74	GHRL	-0.624639
73	GCG	-0.758656
150	SOS1	-0.821957
171	XDH	-0.864527

## Sheet: peripheral_neuropathy
	Gene	FeatureImportance
37	CYP1A2	0.912153
107	PRNP	0.645578
121	SLC22A5	0.633704
88	KRAS	0.61475
8	ABCC6	0.578222
81	INS	0.564933
82	INSR	0.564933
1	ABCB1	0.561873
41	CYP3A5	0.521073
24	BRAF	0.513587
76	IGHG1	0.50152
55	FCGR2C	0.50152
17	APP	0.449143
124	SLC5A7	0.433688
26	CACNA1G	0.393822
114	SCN2A	0.393822
93	MED25	0.382696
106	PPARG	0.382696
94	MED9	0.382696
69	ICOS	0.368991
117	SETX	0.367628
116	SERPING1	0.367628
62	GJC2	0.367628
40	CYP3A4	0.312109
35	CYP19A1	0.271028
30	CES1	0.237449
12	AKR1B1	0.211694
77	IL17RD	0.211694
105	PPARD	0.211694
74	IGF1R	0.202343
73	IGF1	0.202343
75	IGF2	0.202343
5	ABCC3	0.184406
115	SCN4A	0.16904
119	SLC12A3	0.166105
7	ABCC5	0.145024
132	TGFBR2	0.13905
60	GFRA1	0.101163
68	HGF	0.101163
50	ERBB2	0.101163
97	NEFL	0.101163
56	FGFR4	0.101163
20	ARTN	0.101163
111	RET	0.101163
58	GDNF	0.101163
4	ABCC2	0.0858581
36	CYP1A1	0.000865892
126	SMAD3	0
131	TGFB1	0
118	SH2B3	0
146	VWF	0
147	WAS	0
67	GTF2H1	0
148	WIPF1	0
100	PARP2	0
149	XPA	0
99	PARP1	0
150	XPC	0
10	ACTG1	0
52	ERCC3	0
42	DDB2	0
34	CUL4B	0
22	B2M	0
51	ERCC2	0
19	ARSA	0
53	ERCC4	0
27	CALR	0
102	PIK3CA	-0.000459158
25	CA2	-0.0365385
108	PTGS1	-0.0478649
38	CYP2C8	-0.0620688
3	ABCC1	-0.0721123
127	SPAST	-0.0782919
16	APOE	-0.0782919
89	LDB3	-0.0782919
112	SACS	-0.0782919
59	GFAP	-0.0782919
66	GSN	-0.0782919
133	TLN2	-0.0782919
98	NLRC4	-0.0782919
122	SLC22A8	-0.0793884
91	LTA	-0.083522
28	CAV1	-0.083522
136	TNF	-0.083522
137	TNFRSF1A	-0.083522
79	IL3	-0.0848237
33	CSF2	-0.0848237
43	DNM2	-0.0888837
11	ADRB2	-0.0888837
15	APOB	-0.0888837
45	DYNC1I1	-0.0909423
130	TFG	-0.0909423
113	SAR1B	-0.0909423
123	SLC46A1	-0.0909423
103	PIK3CG	-0.101622
104	PIK3R5	-0.101622
143	UGT2B7	-0.101906
129	STAT6	-0.102464
80	IL6ST	-0.102464
90	LIFR	-0.102464
70	IFNA13	-0.102464
32	CNTF	-0.102464
31	CLCF1	-0.102464
61	GHR	-0.102464
2	ABCB11	-0.107124
0	ABCA1	-0.107124
57	FMO3	-0.112912
109	PTK2B	-0.112912
145	VEGFA	-0.112912
83	ITGB3	-0.112912
110	RASGRP1	-0.113365
23	BCL2	-0.114573
140	TTR	-0.11576
65	GPR15	-0.122936
64	GNAS	-0.122936
96	MYD88	-0.132794
134	TLR3	-0.132794
135	TLR4	-0.132794
92	MAPK1	-0.135362
6	ABCC4	-0.149447
138	TP53	-0.149487
46	EDN1	-0.149588
47	EDNRB	-0.149588
139	TSPO	-0.154458
71	IFNG	-0.185986
72	IFNGR2	-0.185986
120	SLC12A6	-0.187686
13	ALAD	-0.187686
141	TYMP	-0.195749
44	DPYD	-0.195749
128	SPTBN2	-0.204307
125	SLCO3A1	-0.213879
48	EGF	-0.221412
49	EGFR	-0.221412
144	VCP	-0.221698
14	ALOX15	-0.224782
86	KCNQ2	-0.224782
87	KCNQ3	-0.224782
18	AR	-0.230492
63	GNA11	-0.272525
95	MTHFR	-0.286691
142	TYMS	-0.286691
78	IL2	-0.299351
84	JAK2	-0.299351
85	KCNJ11	-0.342294
39	CYP2E1	-0.37924
101	PDE4D	-0.43215
29	CD28	-0.448678
21	ATM	-0.56168
54	ERLIN2	-0.568754
9	ABCC8	-0.664466

## Sheet: pneumonia
	Gene	FeatureImportance
102	PPBP	0.819038
123	VIP	0.801262
116	TNF	0.601507
79	LTA	0.601507
29	CFB	0.593353
0	ACE	0.461833
73	ITGA4	0.458949
97	PLA2G1B	0.456762
101	PPARG	0.456762
83	MED1	0.423027
51	FABP5	0.366716
2	ADORA2B	0.359322
103	PTAFR	0.337643
87	MYD88	0.320244
106	PTGS2	0.298957
72	IL7	0.242162
98	PLA2G4A	0.242162
68	IL4	0.242162
46	CYSLTR1	0.232537
49	F2R	0.232537
50	F2RL1	0.232537
81	LTB4R	0.232537
53	FCGR2A	0.224396
52	FCGR1A	0.224396
92	NLRC4	0.211473
61	HP	0.211473
108	STAT3	0.194154
14	CAV1	0.193644
88	MYLK	0.193644
66	IL2RB	0.141789
67	IL2RG	0.141789
69	IL5	0.141789
70	IL5RA	0.141789
75	JAK3	0.141789
65	IL2	0.141789
31	CSF2	0.141789
3	ADORA3	0.0860965
24	CCR9	0.0598606
11	C3AR1	0.0598606
12	C5AR1	0.0598606
15	CCL19	0.0598606
16	CCL20	0.0598606
18	CCR1	0.0598606
19	CCR2	0.0598606
93	NPW	0.0598606
20	CCR3	0.0598606
96	PF4	0.0598606
36	CXCL2	0.0598606
22	CCR6	0.0598606
23	CCR8	0.0598606
35	CXCL13	0.0598606
34	CXCL12	0.0598606
39	CXCL9	0.0598606
40	CXCR2	0.0598606
37	CXCL5	0.0598606
41	CXCR3	0.0598606
100	POMC	0.0598606
32	CXCL1	0.0598606
104	PTGDR2	0.0598606
94	NR3C1	0.0342692
64	IKBKB	0.0294934
5	ALOX5	0.0294934
91	NFKBIA	0.0294934
13	CARD11	0.0294934
90	NFKB2	0.0294934
89	NFKB1	0.0294934
30	CHUK	0.0294934
57	FMO3	0.0230272
43	CXCR6	0.00733048
21	CCR5	0.00733048
33	CXCL10	0.00733048
118	TNFRSF1B	0
80	LTB	0
117	TNFRSF1A	0
59	GBA	0
55	FCGR3B	0
54	FCGR3A	0
122	VIM	0
8	ATM	-0.0024036
58	FN1	-0.0024036
7	APOA1	-0.0024036
109	SYK	-0.100373
6	ANGPT1	-0.100373
62	ICOS	-0.100373
28	CDC42	-0.100373
26	CD19	-0.100373
27	CD86	-0.100373
60	HGF	-0.100373
56	FGF7	-0.100373
119	TP53	-0.12407
48	F2	-0.154145
121	TTF1	-0.201899
95	PDE4A	-0.201899
25	CD14	-0.202542
115	TLR6	-0.202542
114	TLR4	-0.202542
113	TLR3	-0.202542
112	TIRAP	-0.202542
111	TICAM1	-0.202542
82	LY96	-0.202542
38	CXCL8	-0.230759
10	C3	-0.230759
17	CCL5	-0.230759
86	MPO	-0.263902
9	BTK	-0.302915
78	LPAR2	-0.314505
76	KNG1	-0.314505
77	LPAR1	-0.314505
120	TRIP10	-0.318507
84	MMP12	-0.324391
42	CXCR4	-0.335865
45	CYP2E1	-0.34176
71	IL6	-0.359734
110	TAC1	-0.427489
4	ADRB2	-0.450352
47	EGFR	-0.450352
63	IGF2R	-0.450352
74	ITGB3	-0.531186
107	SERPINE1	-0.546079
99	PLG	-0.546079
85	MMP9	-0.558415
44	CYP1A1	-0.564856
1	ADA	-0.58231
105	PTGS1	-0.709766

[truncated: 6 more sheets: proteinuria, pulmonary_edema, sepsis, tardive_dyskinesia, thrombocytopenia, hemorrhage]
